# Supplementary material for: Japanese quail (Coturnix japonica) selected for high social motivation rely on conspecifics for buffering but not learning in sociocognitive tasks
Source: PLoS One. 2026 May 28;21(5):e0344407. doi: 10.1371/journal.pone.0344407 (PMC13218460; doi:10.1371/journal.pone.0344407)
Supplement: S1 Data — (XLSX) [file pone.0344407.s001.xlsx]

## Sheet: Key
	Gaze Following Task
	Worsheet Names: Gaze_Following_Task_Control & Gaze_Following_Task_Test
	Column Name	Description
	ID	Unique identification number of the bird
	Line	Line of the bird: S+ (high social motivation) or S- (low social motivation)
	Trial	Number of the control trial (from 1 to 8 per condition) or number of the test trial (from 1 to 8 per condition)
	Condition	Condition of the trial: L (laser condition) or NL (no laser condition)
	Response	Response of the bird during the trial: 1 (positive response with head raise) or 0 (negative response with no head raise)
	Social Buffering Task
	Worsheet Name: Social_Buffering_Task
	Column Name	Description
	ID	Unique identification number of the bird
	Line	Line of the bird: S+ (high social motivation) or S- (low social motivation)
	Condition	Condition of the tested bird: A (alone) or P (paired)
	Group	Group of the tested bird, combining line and condition: 1 (S+ alone) or 2 (S- alone) or 3 (S+ paired) or 4 (S- paired)
	Test	Number of the test (from 1 to 4)
	Familiarity	Familiarity of the feeder: F (familiar) or U (unfamiliar)
	Latency	Latency to reach the feeder (in seconds)
	Social Discrimination Learning Task
	Worsheet Names: Social_Discrimination_Task_1 & Social_Discrimination_Task_2
	Column Name	Description
	ID	Unique identification number of the bird
	Line	Line of the bird: S+ (high social motivation) or S- (low social motivation)
	Number_Trials	Total number of trials required to reach the learning criterion
	Trial	Number of the training trial
	Latency	Latency to visit the correct cup (in seconds)

## Sheet: Gaze_Following_Task_Control
ID	Line	Trial	Condition	Response
5641	S+	1	L	0
5641	S+	1	NL	0
5641	S+	2	L	0
5641	S+	2	NL	0
5790	S-	1	NL	0
5790	S-	1	L	0
5790	S-	2	NL	0
5790	S-	2	L	0
5614	S+	1	NL	0
5614	S+	1	L	0
5614	S+	2	NL	0
5614	S+	2	L	0
5734	S-	1	L	0
5734	S-	1	NL	1
5734	S-	2	L	0
5734	S-	2	NL
5581	S+	1	L	0
5581	S+	1	NL	0
5581	S+	2	L	0
5581	S+	2	NL
5763	S-	1	NL	0
5763	S-	1	L	0
5763	S-	2	NL	0
5763	S-	2	L	0
5554	S+	1	NL	0
5554	S+	1	L	0
5554	S+	2	NL	0
5554	S+	2	L	0
5673	S-	1	L	0
5673	S-	1	NL	0
5673	S-	2	L	0
5673	S-	2	NL	0
5661	S+	1	L	0
5661	S+	1	NL	0
5661	S+	2	L	0
5661	S+	2	NL	0
5705	S-	1	NL	0
5705	S-	1	L	0
5705	S-	2	NL	0
5705	S-	2	L	0
5629	S+	1	L	0
5629	S+	1	NL	0
5629	S+	2	L	0
5629	S+	2	NL	0
5785	S-	1	NL	0
5785	S-	1	L	0
5785	S-	2	NL	0
5785	S-	2	L	0
5652	S+	1	NL	0
5652	S+	1	L	0
5652	S+	2	NL	0
5652	S+	2	L	0
5563	S+	1	L	1
5563	S+	1	NL	0
5563	S+	2	L	0
5563	S+	2	NL	0
5686	S-	1	NL	0
5686	S-	1	L	0
5686	S-	2	NL	0
5686	S-	2	L	0
5668	S+	1	NL	0
5668	S+	1	L	0
5668	S+	2	NL	0
5668	S+	2	L	0
5719	S-	1	L	0
5719	S-	1	NL	0
5719	S-	2	L	0
5719	S-	2	NL	0
5597	S+	1	L	1
5597	S+	1	NL	1
5597	S+	2	L	1
5597	S+	2	NL	0
5674	S-	1	NL	0
5674	S-	1	L	0
5674	S-	2	NL	0
5674	S-	2	L	0
5591	S+	1	NL	0
5591	S+	1	L	0
5591	S+	2	NL	0
5591	S+	2	L	0
5678	S-	1	L	0
5678	S-	1	NL	0
5678	S-	2	L	1
5678	S-	2	NL	0
5623	S+	1	L	0
5623	S+	1	NL	0
5623	S+	2	L	0
5623	S+	2	NL	0
5771	S-	1	NL	0
5771	S-	1	L	0
5771	S-	2	NL	0
5771	S-	2	L	0
5557	S+	1	NL	0
5557	S+	1	L	0
5557	S+	2	NL	0
5557	S+	2	L	0
5740	S-	1	L	1
5740	S-	1	NL	0
5740	S-	2	L	0
5740	S-	2	NL	0
5646	S+	1	L	0
5646	S+	1	NL	0
5646	S+	2	L	0
5646	S+	2	NL	0
5714	S-	1	NL	0
5714	S-	1	L	0
5714	S-	2	NL	0
5714	S-	2	L	0
5665	S+	1	NL	1
5665	S+	1	L	0
5665	S+	2	NL	1
5665	S+	2	L	0
5702	S-	1	L	0
5702	S-	1	NL	0
5702	S-	2	L	0
5702	S-	2	NL	0
5655	S+	1	NL	0
5655	S+	1	L	0
5655	S+	2	NL	0
5655	S+	2	L	0
5787	S-	1	L	1
5787	S-	1	NL	0
5787	S-	2	L	0
5787	S-	2	NL	0
2983	S+	1	L	0
2983	S+	1	NL	0
2983	S+	2	L	0
2983	S+	2	NL	0
5728	S-	1	NL	0
5728	S-	1	L	0
5728	S-	2	NL	0
5728	S-	2	L	0
5604	S+	1	NL	0
5604	S+	1	L	0
5604	S+	2	NL	0
5604	S+	2	L	1
5700	S-	1	L	0
5700	S-	1	NL	0
5700	S-	2	L	0
5700	S-	2	NL	1
5575	S+	1	L	0
5575	S+	1	NL	0
5575	S+	2	L	0
5575	S+	2	NL	0
5685	S-	1	NL	0
5685	S-	1	L	1
5685	S-	2	NL	0
5685	S-	2	L	0
5634	S+	1	NL	0
5634	S+	1	L	0
5634	S+	2	NL	0
5634	S+	2	L	1
5756	S-	1	L	1
5756	S-	1	NL	0
5756	S-	2	L	1
5756	S-	2	NL	1
5641	S+	3	L	0
5641	S+	3	NL	0
5641	S+	4	L	0
5641	S+	4	NL	0
5790	S-	3	NL	0
5790	S-	3	L	0
5790	S-	4	NL	1
5790	S-	4	L	0
5614	S+	3	NL	0
5614	S+	3	L	0
5614	S+	4	NL	0
5614	S+	4	L	0
5734	S-	3	L	0
5734	S-	3	NL	0
5734	S-	4	L	1
5734	S-	4	NL	0
5581	S+	3	L	0
5581	S+	3	NL	0
5581	S+	4	L	0
5581	S+	4	NL	0
5763	S-	3	NL	0
5763	S-	3	L	0
5763	S-	4	NL	0
5763	S-	4	L	0
5554	S+	3	NL	0
5554	S+	3	L	0
5554	S+	4	NL	0
5554	S+	4	L	0
5673	S-	3	L	0
5673	S-	3	NL	0
5673	S-	4	L	0
5673	S-	4	NL	0
5661	S+	3	L	0
5661	S+	3	NL	0
5661	S+	4	L	0
5661	S+	4	NL	0
5705	S-	3	NL	0
5705	S-	3	L	0
5705	S-	4	NL	0
5705	S-	4	L	1
5629	S+	3	L	0
5629	S+	3	NL	0
5629	S+	4	L	0
5629	S+	4	NL	0
5785	S-	3	NL	0
5785	S-	3	L	0
5785	S-	4	NL	0
5785	S-	4	L	0
5652	S+	3	NL	0
5652	S+	3	L	0
5652	S+	4	NL	0
5652	S+	4	L	0
5563	S+	3	L	0
5563	S+	3	NL	0
5563	S+	4	L	0
5563	S+	4	NL	0
5686	S-	3	NL	0
5686	S-	3	L	0
5686	S-	4	NL	0
5686	S-	4	L	0
5668	S+	3	NL	0
5668	S+	3	L	0
5668	S+	4	NL	0
5668	S+	4	L	0
5719	S-	3	L	1
5719	S-	3	NL	0
5719	S-	4	L	0
5719	S-	4	NL	0
5597	S+	3	L	0
5597	S+	3	NL	0
5597	S+	4	L	0
5597	S+	4	NL	0
5674	S-	3	NL	0
5674	S-	3	L	1
5674	S-	4	NL	0
5674	S-	4	L	1
5591	S+	3	NL	0
5591	S+	3	L	0
5591	S+	4	NL	0
5591	S+	4	L	0
5678	S-	3	L	0
5678	S-	3	NL	0
5678	S-	4	L	0
5678	S-	4	NL	0
5623	S+	3	L	0
5623	S+	3	NL	0
5623	S+	4	L	0
5623	S+	4	NL	0
5771	S-	3	NL	0
5771	S-	3	L	0
5771	S-	4	NL	0
5771	S-	4	L	0
5557	S+	3	NL	1
5557	S+	3	L	0
5557	S+	4	NL	0
5557	S+	4	L	0
5740	S-	3	L	0
5740	S-	3	NL	0
5740	S-	4	L	0
5740	S-	4	NL	0
5646	S+	3	L	0
5646	S+	3	NL	0
5646	S+	4	L	0
5646	S+	4	NL	0
5714	S-	3	NL	0
5714	S-	3	L	0
5714	S-	4	NL	0
5714	S-	4	L	0
5665	S+	3	NL	0
5665	S+	3	L	0
5665	S+	4	NL	0
5665	S+	4	L	0
5702	S-	3	L	0
5702	S-	3	NL	0
5702	S-	4	L	0
5702	S-	4	NL	0
5655	S+	3	NL	0
5655	S+	3	L	0
5655	S+	4	NL	0
5655	S+	4	L	0
5787	S-	3	L	0
5787	S-	3	NL	0
5787	S-	4	L	0
5787	S-	4	NL	0
2983	S+	3	L	0
2983	S+	3	NL	0
2983	S+	4	L	0
2983	S+	4	NL	0
5728	S-	3	NL	0
5728	S-	3	L	0
5728	S-	4	NL	0
5728	S-	4	L	1
5604	S+	3	NL	0
5604	S+	3	L	0
5604	S+	4	NL	0
5604	S+	4	L	0
5700	S-	3	L	0
5700	S-	3	NL	0
5700	S-	4	L	0
5700	S-	4	NL	0
5575	S+	3	L	0
5575	S+	3	NL	0
5575	S+	4	L	0
5575	S+	4	NL	0
5685	S-	3	NL	0
5685	S-	3	L	0
5685	S-	4	NL	0
5685	S-	4	L	0
5634	S+	3	NL	0
5634	S+	3	L	1
5634	S+	4	NL	0
5634	S+	4	L	0
5756	S-	3	L	0
5756	S-	3	NL	0
5756	S-	4	L	0
5756	S-	4	NL	0
5641	S+	5	L	0
5641	S+	5	NL	0
5641	S+	6	L	0
5641	S+	6	NL	0
5790	S-	5	NL	0
5790	S-	5	L	0
5790	S-	6	NL	0
5790	S-	6	L	0
5614	S+	5	NL	0
5614	S+	5	L	0
5614	S+	6	NL	1
5614	S+	6	L	0
5734	S-	5	L	0
5734	S-	5	NL	0
5734	S-	6	L	1
5734	S-	6	NL	1
5581	S+	5	L	0
5581	S+	5	NL	0
5581	S+	6	L	0
5581	S+	6	NL	0
5763	S-	5	NL	0
5763	S-	5	L	1
5763	S-	6	NL	1
5763	S-	6	L	0
5554	S+	5	NL	0
5554	S+	5	L	0
5554	S+	6	NL	0
5554	S+	6	L	0
5673	S-	5	L	0
5673	S-	5	NL	0
5673	S-	6	L	0
5673	S-	6	NL	1
5661	S+	5	L	0
5661	S+	5	NL	1
5661	S+	6	L	0
5661	S+	6	NL	0
5705	S-	5	NL	1
5705	S-	5	L	0
5705	S-	6	NL	0
5705	S-	6	L	0
5629	S+	5	L	1
5629	S+	5	NL	1
5629	S+	6	L	1
5629	S+	6	NL	0
5785	S-	5	NL	0
5785	S-	5	L	0
5785	S-	6	NL	0
5785	S-	6	L	0
5652	S+	5	NL	0
5652	S+	5	L	0
5652	S+	6	NL	0
5652	S+	6	L	0
5563	S+	5	L	1
5563	S+	5	NL	0
5563	S+	6	L	0
5563	S+	6	NL	1
5686	S-	5	NL	0
5686	S-	5	L	0
5686	S-	6	NL	0
5686	S-	6	L	0
5668	S+	5	NL	1
5668	S+	5	L	0
5668	S+	6	NL	0
5668	S+	6	L	1
5719	S-	5	L	0
5719	S-	5	NL	0
5719	S-	6	L	0
5719	S-	6	NL	0
5597	S+	5	L	0
5597	S+	5	NL	1
5597	S+	6	L	1
5597	S+	6	NL	1
5674	S-	5	NL	1
5674	S-	5	L	1
5674	S-	6	NL	1
5674	S-	6	L	0
5591	S+	5	NL	0
5591	S+	5	L	0
5591	S+	6	NL	0
5591	S+	6	L	0
5678	S-	5	L	0
5678	S-	5	NL	1
5678	S-	6	L	0
5678	S-	6	NL	1
5623	S+	5	L	0
5623	S+	5	NL	0
5623	S+	6	L	0
5623	S+	6	NL	0
5771	S-	5	NL	1
5771	S-	5	L	0
5771	S-	6	NL	1
5771	S-	6	L	0
5557	S+	5	NL	1
5557	S+	5	L	0
5557	S+	6	NL	1
5557	S+	6	L	0
5740	S-	5	L	0
5740	S-	5	NL	1
5740	S-	6	L	0
5740	S-	6	NL	0
5646	S+	5	L	0
5646	S+	5	NL	0
5646	S+	6	L	0
5646	S+	6	NL	0
5714	S-	5	NL	1
5714	S-	5	L	0
5714	S-	6	NL	1
5714	S-	6	L	0
5665	S+	5	NL	0
5665	S+	5	L	0
5665	S+	6	NL	0
5665	S+	6	L	0
5702	S-	5	L	0
5702	S-	5	NL	0
5702	S-	6	L	0
5702	S-	6	NL	0
5655	S+	5	NL	0
5655	S+	5	L	0
5655	S+	6	NL	0
5655	S+	6	L	0
5787	S-	5	L	0
5787	S-	5	NL	1
5787	S-	6	L	1
5787	S-	6	NL	1
2983	S+	5	L	0
2983	S+	5	NL	0
2983	S+	6	L	1
2983	S+	6	NL	0
5728	S-	5	NL	0
5728	S-	5	L	0
5728	S-	6	NL	1
5728	S-	6	L	0
5604	S+	5	NL	0
5604	S+	5	L	0
5604	S+	6	NL	0
5604	S+	6	L	0
5700	S-	5	L	1
5700	S-	5	NL	1
5700	S-	6	L	1
5700	S-	6	NL	0
5575	S+	5	L	0
5575	S+	5	NL	0
5575	S+	6	L	0
5575	S+	6	NL	0
5685	S-	5	NL	0
5685	S-	5	L	0
5685	S-	6	NL	1
5685	S-	6	L	0
5634	S+	5	NL	0
5634	S+	5	L	0
5634	S+	6	NL	0
5634	S+	6	L	0
5756	S-	5	L	1
5756	S-	5	NL	1
5756	S-	6	L	1
5756	S-	6	NL	1
5641	S+	7	L	1
5641	S+	7	NL	1
5641	S+	8	L	0
5641	S+	8	NL	0
5790	S-	7	NL	0
5790	S-	7	L	0
5790	S-	8	NL	0
5790	S-	8	L	0
5614	S+	7	NL	0
5614	S+	7	L	0
5614	S+	8	NL	0
5614	S+	8	L	0
5734	S-	7	L	0
5734	S-	7	NL	0
5734	S-	8	L	0
5734	S-	8	NL	0
5581	S+	7	L	0
5581	S+	7	NL	0
5581	S+	8	L	0
5581	S+	8	NL	0
5763	S-	7	NL	1
5763	S-	7	L	0
5763	S-	8	NL	1
5763	S-	8	L	0
5554	S+	7	NL	0
5554	S+	7	L	0
5554	S+	8	NL	0
5554	S+	8	L	1
5673	S-	7	L	0
5673	S-	7	NL	0
5673	S-	8	L	0
5673	S-	8	NL	1
5661	S+	7	L	0
5661	S+	7	NL	0
5661	S+	8	L	0
5661	S+	8	NL	0
5705	S-	7	NL	1
5705	S-	7	L	0
5705	S-	8	NL	1
5705	S-	8	L	0
5629	S+	7	L	0
5629	S+	7	NL	0
5629	S+	8	L	0
5629	S+	8	NL	0
5785	S-	7	NL	0
5785	S-	7	L	0
5785	S-	8	NL	0
5785	S-	8	L	0
5652	S+	7	NL	0
5652	S+	7	L	0
5652	S+	8	NL	0
5652	S+	8	L	0
5563	S+	7	L	0
5563	S+	7	NL	0
5563	S+	8	L	1
5563	S+	8	NL	0
5686	S-	7	NL	1
5686	S-	7	L	0
5686	S-	8	NL	0
5686	S-	8	L	0
5668	S+	7	NL	0
5668	S+	7	L	0
5668	S+	8	NL	0
5668	S+	8	L	1
5719	S-	7	L	0
5719	S-	7	NL	0
5719	S-	8	L	0
5719	S-	8	NL	0
5597	S+	7	L	0
5597	S+	7	NL	0
5597	S+	8	L	1
5597	S+	8	NL	1
5674	S-	7	NL	0
5674	S-	7	L	0
5674	S-	8	NL	1
5674	S-	8	L	0
5591	S+	7	NL	0
5591	S+	7	L	0
5591	S+	8	NL	0
5591	S+	8	L	0
5678	S-	7	L	0
5678	S-	7	NL	0
5678	S-	8	L	0
5678	S-	8	NL	1
5623	S+	7	L	1
5623	S+	7	NL	0
5623	S+	8	L	1
5623	S+	8	NL	1
5771	S-	7	NL	0
5771	S-	7	L	0
5771	S-	8	NL	0
5771	S-	8	L	0
5557	S+	7	NL	0
5557	S+	7	L	0
5557	S+	8	NL	0
5557	S+	8	L	0
5740	S-	7	L	0
5740	S-	7	NL	0
5740	S-	8	L	0
5740	S-	8	NL	0
5646	S+	7	L	0
5646	S+	7	NL	0
5646	S+	8	L	0
5646	S+	8	NL	0
5714	S-	7	NL	1
5714	S-	7	L	0
5714	S-	8	NL	0
5714	S-	8	L	1
5665	S+	7	NL	0
5665	S+	7	L	0
5665	S+	8	NL	0
5665	S+	8	L	0
5702	S-	7	L	0
5702	S-	7	NL	0
5702	S-	8	L	0
5702	S-	8	NL	0
5655	S+	7	NL	0
5655	S+	7	L	0
5655	S+	8	NL	0
5655	S+	8	L	0
5787	S-	7	L	1
5787	S-	7	NL	0
5787	S-	8	L	0
5787	S-	8	NL	0
2983	S+	7	L	0
2983	S+	7	NL	0
2983	S+	8	L	0
2983	S+	8	NL	1
5728	S-	7	NL	0
5728	S-	7	L	1
5728	S-	8	NL	0
5728	S-	8	L	0
5604	S+	7	NL	0
5604	S+	7	L	0
5604	S+	8	NL	1
5604	S+	8	L	0
5700	S-	7	L	1
5700	S-	7	NL	0
5700	S-	8	L	0
5700	S-	8	NL	0
5575	S+	7	L	0
5575	S+	7	NL	0
5575	S+	8	L	1
5575	S+	8	NL	0
5685	S-	7	NL	0
5685	S-	7	L	1
5685	S-	8	NL	1
5685	S-	8	L	0
5634	S+	7	NL	0
5634	S+	7	L	0
5634	S+	8	NL	0
5634	S+	8	L	1
5756	S-	7	L	0
5756	S-	7	NL	0
5756	S-	8	L	0
5756	S-	8	NL	0

## Sheet: Gaze_Following_Task_Test
ID	Line	Trial	Condition	Response
5641	S+	1	L	0
5641	S+	1	NL	0
5641	S+	2	L	0
5641	S+	2	NL	0
5790	S-	1	NL	0
5790	S-	1	L	0
5790	S-	2	NL	0
5790	S-	2	L	0
5614	S+	1	NL	0
5614	S+	1	L	0
5614	S+	2	NL	0
5614	S+	2	L	0
5734	S-	1	L	0
5734	S-	1	NL	1
5734	S-	2	L	1
5734	S-	2	NL	0
5581	S+	1	L	0
5581	S+	1	NL	0
5581	S+	2	L	0
5581	S+	2	NL	0
5763	S-	1	NL	1
5763	S-	1	L	0
5763	S-	2	NL	0
5763	S-	2	L	1
5554	S+	1	NL	0
5554	S+	1	L
5554	S+	2	NL	0
5554	S+	2	L	0
5673	S-	1	L	0
5673	S-	1	NL	1
5673	S-	2	L	0
5673	S-	2	NL	0
5661	S+	1	L
5661	S+	1	NL	0
5661	S+	2	L	1
5661	S+	2	NL	0
5705	S-	1	NL	0
5705	S-	1	L	1
5705	S-	2	NL	1
5705	S-	2	L	1
5591	S+	1	NL	1
5591	S+	1	L	0
5591	S+	2	NL	0
5591	S+	2	L
5678	S-	1	L
5678	S-	1	NL	0
5678	S-	2	L	0
5678	S-	2	NL	0
5623	S+	1	L	1
5623	S+	1	NL	0
5623	S+	2	L	0
5623	S+	2	NL	0
5771	S-	1	NL	0
5771	S-	1	L	0
5771	S-	2	NL	0
5771	S-	2	L	0
5557	S+	1	NL	1
5557	S+	1	L	1
5557	S+	2	NL	0
5557	S+	2	L	1
5740	S-	1	L
5740	S-	1	NL	0
5740	S-	2	L	0
5740	S-	2	NL	0
5646	S+	1	L
5646	S+	1	NL	0
5646	S+	2	L	0
5646	S+	2	NL	0
5714	S-	1	NL	0
5714	S-	1	L	1
5714	S-	2	NL	0
5714	S-	2	L	0
5665	S+	1	NL	1
5665	S+	1	L	1
5665	S+	2	NL	0
5665	S+	2	L	0
5702	S-	1	L	0
5702	S-	1	NL	0
5702	S-	2	L	1
5702	S-	2	NL	0
5629	S+	1	L	0
5629	S+	1	NL	0
5629	S+	2	L	0
5629	S+	2	NL	0
5785	S-	1	NL	0
5785	S-	1	L	0
5785	S-	2	NL	0
5785	S-	2	L	0
5652	S+	1	NL	0
5652	S+	1	L	0
5652	S+	2	NL	0
5652	S+	2	L	1
5563	S+	1	L	0
5563	S+	1	NL	0
5563	S+	2	L	0
5563	S+	2	NL	0
5686	S-	1	NL	1
5686	S-	1	L	0
5686	S-	2	NL	0
5686	S-	2	L	0
5668	S+	1	NL	0
5668	S+	1	L	1
5668	S+	2	NL	0
5668	S+	2	L	1
5719	S-	1	L	0
5719	S-	1	NL	0
5719	S-	2	L	1
5719	S-	2	NL	0
5597	S+	1	L	1
5597	S+	1	NL	0
5597	S+	2	L	1
5597	S+	2	NL	1
5674	S-	1	NL	0
5674	S-	1	L	1
5674	S-	2	NL	0
5674	S-	2	L	1
5655	S+	1	NL	0
5655	S+	1	L	0
5655	S+	2	NL	0
5655	S+	2	L	1
5787	S-	1	L	0
5787	S-	1	NL	1
5787	S-	2	L	0
5787	S-	2	NL	0
2983	S+	1	L	0
2983	S+	1	NL	0
2983	S+	2	L	1
2983	S+	2	NL	0
5728	S-	1	NL	1
5728	S-	1	L	1
5728	S-	2	NL	0
5728	S-	2	L	0
5604	S+	1	NL	0
5604	S+	1	L
5604	S+	2	NL	0
5604	S+	2	L	1
5700	S-	1	L	0
5700	S-	1	NL	0
5700	S-	2	L	0
5700	S-	2	NL	0
5575	S+	1	L	0
5575	S+	1	NL	0
5575	S+	2	L	1
5575	S+	2	NL	0
5685	S-	1	NL	0
5685	S-	1	L	1
5685	S-	2	NL	0
5685	S-	2	L	1
5634	S+	1	NL	0
5634	S+	1	L	1
5634	S+	2	NL	1
5634	S+	2	L	1
5756	S-	1	L	1
5756	S-	1	NL	0
5756	S-	2	L	1
5756	S-	2	NL	0
5641	S+	3	L	0
5641	S+	3	NL	0
5641	S+	4	L	0
5641	S+	4	NL	0
5790	S-	3	NL	1
5790	S-	3	L	1
5790	S-	4	NL	0
5790	S-	4	L	0
5614	S+	3	NL	0
5614	S+	3	L	0
5614	S+	4	NL	0
5614	S+	4	L
5734	S-	3	L	0
5734	S-	3	NL	0
5734	S-	4	L	0
5734	S-	4	NL	1
5581	S+	3	L	0
5581	S+	3	NL	1
5581	S+	4	L	1
5581	S+	4	NL	1
5763	S-	3	NL	0
5763	S-	3	L	0
5763	S-	4	NL	0
5763	S-	4	L	1
5554	S+	3	NL	0
5554	S+	3	L
5554	S+	4	NL	0
5554	S+	4	L	0
5673	S-	3	L	0
5673	S-	3	NL	0
5673	S-	4	L	0
5673	S-	4	NL	0
5661	S+	3	L	0
5661	S+	3	NL	0
5661	S+	4	L	0
5661	S+	4	NL	0
5705	S-	3	NL	0
5705	S-	3	L	0
5705	S-	4	NL	0
5705	S-	4	L	0
5591	S+	3	NL	0
5591	S+	3	L	1
5591	S+	4	NL	0
5591	S+	4	L	1
5678	S-	3	L	1
5678	S-	3	NL	0
5678	S-	4	L	1
5678	S-	4	NL	0
5623	S+	3	L	0
5623	S+	3	NL	0
5623	S+	4	L	0
5623	S+	4	NL	0
5771	S-	3	NL	0
5771	S-	3	L	0
5771	S-	4	NL	0
5771	S-	4	L	1
5557	S+	3	NL	0
5557	S+	3	L	0
5557	S+	4	NL	0
5557	S+	4	L	0
5740	S-	3	L
5740	S-	3	NL	0
5740	S-	4	L	1
5740	S-	4	NL	0
5646	S+	3	L	0
5646	S+	3	NL	1
5646	S+	4	L	0
5646	S+	4	NL	0
5714	S-	3	NL	0
5714	S-	3	L	0
5714	S-	4	NL	1
5714	S-	4	L	1
5665	S+	3	NL	1
5665	S+	3	L	0
5665	S+	4	NL	1
5665	S+	4	L	1
5702	S-	3	L	0
5702	S-	3	NL	0
5702	S-	4	L	1
5702	S-	4	NL	0
5629	S+	3	L
5629	S+	3	NL	1
5629	S+	4	L	1
5629	S+	4	NL	1
5785	S-	3	NL	0
5785	S-	3	L	0
5785	S-	4	NL	0
5785	S-	4	L	0
5652	S+	3	NL	0
5652	S+	3	L	0
5652	S+	4	NL	0
5652	S+	4	L	0
5563	S+	3	L
5563	S+	3	NL	0
5563	S+	4	L	1
5563	S+	4	NL	1
5686	S-	3	NL	0
5686	S-	3	L	0
5686	S-	4	NL	0
5686	S-	4	L	0
5668	S+	3	NL	1
5668	S+	3	L	1
5668	S+	4	NL	0
5668	S+	4	L	1
5719	S-	3	L	1
5719	S-	3	NL	1
5719	S-	4	L	0
5719	S-	4	NL	0
5597	S+	3	L	1
5597	S+	3	NL	1
5597	S+	4	L	1
5597	S+	4	NL	0
5674	S-	3	NL	1
5674	S-	3	L	0
5674	S-	4	NL	0
5674	S-	4	L	1
5655	S+	3	NL	0
5655	S+	3	L	0
5655	S+	4	NL	0
5655	S+	4	L	0
5787	S-	3	L	1
5787	S-	3	NL	0
5787	S-	4	L	1
5787	S-	4	NL	0
2983	S+	3	L	0
2983	S+	3	NL	0
2983	S+	4	L	0
2983	S+	4	NL
5728	S-	3	NL	0
5728	S-	3	L	0
5728	S-	4	NL	0
5728	S-	4	L	0
5604	S+	3	NL	0
5604	S+	3	L	1
5604	S+	4	NL	1
5604	S+	4	L	1
5700	S-	3	L
5700	S-	3	NL	0
5700	S-	4	L
5700	S-	4	NL	0
5575	S+	3	L	1
5575	S+	3	NL	1
5575	S+	4	L	1
5575	S+	4	NL	0
5685	S-	3	NL	0
5685	S-	3	L	1
5685	S-	4	NL	1
5685	S-	4	L	0
5634	S+	3	NL	0
5634	S+	3	L	0
5634	S+	4	NL	1
5634	S+	4	L	0
5756	S-	3	L	0
5756	S-	3	NL	0
5756	S-	4	L	0
5756	S-	4	NL	0
5641	S+	5	L
5641	S+	5	NL	1
5641	S+	6	L	0
5641	S+	6	NL	0
5790	S-	5	NL	0
5790	S-	5	L	1
5790	S-	6	NL	0
5790	S-	6	L	0
5614	S+	5	NL	0
5614	S+	5	L	0
5614	S+	6	NL	0
5614	S+	6	L
5734	S-	5	L	1
5734	S-	5	NL	1
5734	S-	6	L	1
5734	S-	6	NL	0
5581	S+	5	L	0
5581	S+	5	NL	0
5581	S+	6	L	0
5581	S+	6	NL	0
5763	S-	5	NL	1
5763	S-	5	L	1
5763	S-	6	NL	0
5763	S-	6	L	0
5554	S+	5	NL	0
5554	S+	5	L	0
5554	S+	6	NL	0
5554	S+	6	L	0
5673	S-	5	L	0
5673	S-	5	NL	0
5673	S-	6	L	1
5673	S-	6	NL	0
5661	S+	5	L	1
5661	S+	5	NL	0
5661	S+	6	L	0
5661	S+	6	NL	0
5705	S-	5	NL	1
5705	S-	5	L	0
5705	S-	6	NL	0
5705	S-	6	L	1
5591	S+	5	NL	1
5591	S+	5	L	0
5591	S+	6	NL	0
5591	S+	6	L	0
5678	S-	5	L	0
5678	S-	5	NL	0
5678	S-	6	L	0
5678	S-	6	NL	0
5623	S+	5	L	0
5623	S+	5	NL	0
5623	S+	6	L	0
5623	S+	6	NL	0
5771	S-	5	NL	0
5771	S-	5	L	0
5771	S-	6	NL	1
5771	S-	6	L	1
5557	S+	5	NL	1
5557	S+	5	L	1
5557	S+	6	NL	0
5557	S+	6	L	0
5740	S-	5	L	1
5740	S-	5	NL	0
5740	S-	6	L	0
5740	S-	6	NL	0
5646	S+	5	L	0
5646	S+	5	NL	0
5646	S+	6	L	1
5646	S+	6	NL	0
5714	S-	5	NL	0
5714	S-	5	L	0
5714	S-	6	NL	1
5714	S-	6	L	0
5665	S+	5	NL	0
5665	S+	5	L	0
5665	S+	6	NL	1
5665	S+	6	L	1
5702	S-	5	L	1
5702	S-	5	NL	0
5702	S-	6	L	0
5702	S-	6	NL	0
5629	S+	5	L	0
5629	S+	5	NL	1
5629	S+	6	L	0
5629	S+	6	NL	0
5785	S-	5	NL	0
5785	S-	5	L	1
5785	S-	6	NL	0
5785	S-	6	L	0
5652	S+	5	NL	0
5652	S+	5	L	1
5652	S+	6	NL	0
5652	S+	6	L	0
5563	S+	5	L	0
5563	S+	5	NL	1
5563	S+	6	L	1
5563	S+	6	NL	0
5686	S-	5	NL	0
5686	S-	5	L	1
5686	S-	6	NL	0
5686	S-	6	L	1
5668	S+	5	NL	0
5668	S+	5	L	1
5668	S+	6	NL	0
5668	S+	6	L	0
5719	S-	5	L	0
5719	S-	5	NL	0
5719	S-	6	L	1
5719	S-	6	NL	0
5597	S+	5	L	1
5597	S+	5	NL	1
5597	S+	6	L	1
5597	S+	6	NL	0
5674	S-	5	NL	1
5674	S-	5	L	0
5674	S-	6	NL	0
5674	S-	6	L	1
5655	S+	5	NL	0
5655	S+	5	L	1
5655	S+	6	NL	1
5655	S+	6	L	0
5787	S-	5	L	0
5787	S-	5	NL	1
5787	S-	6	L	0
5787	S-	6	NL	0
2983	S+	5	L	0
2983	S+	5	NL	0
2983	S+	6	L	1
2983	S+	6	NL	0
5728	S-	5	NL	0
5728	S-	5	L	0
5728	S-	6	NL	0
5728	S-	6	L	0
5604	S+	5	NL	0
5604	S+	5	L	1
5604	S+	6	NL	1
5604	S+	6	L	1
5700	S-	5	L	1
5700	S-	5	NL	0
5700	S-	6	L	0
5700	S-	6	NL	0
5575	S+	5	L	0
5575	S+	5	NL	0
5575	S+	6	L	1
5575	S+	6	NL	0
5685	S-	5	NL	1
5685	S-	5	L	1
5685	S-	6	NL	1
5685	S-	6	L	0
5634	S+	5	NL	1
5634	S+	5	L	0
5634	S+	6	NL	0
5634	S+	6	L	1
5756	S-	5	L	1
5756	S-	5	NL	0
5756	S-	6	L	1
5756	S-	6	NL	1
5641	S+	7	L	0
5641	S+	7	NL	0
5641	S+	8	L	0
5641	S+	8	NL	1
5790	S-	7	NL	0
5790	S-	7	L	0
5790	S-	8	NL	0
5790	S-	8	L	0
5614	S+	7	NL	0
5614	S+	7	L	0
5614	S+	8	NL	0
5614	S+	8	L	0
5734	S-	7	L	1
5734	S-	7	NL	0
5734	S-	8	L	1
5734	S-	8	NL	1
5581	S+	7	L	1
5581	S+	7	NL	0
5581	S+	8	L	0
5581	S+	8	NL	0
5763	S-	7	NL	0
5763	S-	7	L	0
5763	S-	8	NL	0
5763	S-	8	L	0
5554	S+	7	NL	0
5554	S+	7	L	0
5554	S+	8	NL	0
5554	S+	8	L	0
5673	S-	7	L	1
5673	S-	7	NL	1
5673	S-	8	L	0
5673	S-	8	NL	0
5661	S+	7	L	0
5661	S+	7	NL	0
5661	S+	8	L	1
5661	S+	8	NL	0
5705	S-	7	NL	0
5705	S-	7	L	0
5705	S-	8	NL	0
5705	S-	8	L	0
5591	S+	7	NL	1
5591	S+	7	L	0
5591	S+	8	NL	0
5591	S+	8	L	0
5678	S-	7	L	1
5678	S-	7	NL	0
5678	S-	8	L	0
5678	S-	8	NL	0
5623	S+	7	L	0
5623	S+	7	NL	0
5623	S+	8	L	0
5623	S+	8	NL	0
5771	S-	7	NL	0
5771	S-	7	L	1
5771	S-	8	NL	0
5771	S-	8	L	0
5557	S+	7	NL	0
5557	S+	7	L	0
5557	S+	8	NL	0
5557	S+	8	L	1
5740	S-	7	L	0
5740	S-	7	NL	0
5740	S-	8	L	0
5740	S-	8	NL	0
5646	S+	7	L	0
5646	S+	7	NL	0
5646	S+	8	L	0
5646	S+	8	NL	0
5714	S-	7	L	0
5714	S-	7	NL	0
5714	S-	8	L	0
5714	S-	8	NL	0
5665	S+	7	NL	1
5665	S+	7	L	1
5665	S+	8	NL	1
5665	S+	8	L	1
5702	S-	7	L	0
5702	S-	7	NL	1
5702	S-	8	L	0
5702	S-	8	NL	0
5629	S+	7	L	1
5629	S+	7	NL	0
5629	S+	8	L	0
5629	S+	8	NL	0
5785	S-	7	NL	0
5785	S-	7	L	1
5785	S-	8	NL	1
5785	S-	8	L	1
5652	S+	7	NL	0
5652	S+	7	L	0
5652	S+	8	NL	0
5652	S+	8	L	0
5563	S+	7	L	0
5563	S+	7	NL	0
5563	S+	8	L	0
5563	S+	8	NL	0
5686	S-	7	NL	0
5686	S-	7	L	0
5686	S-	8	NL	1
5686	S-	8	L	0
5668	S+	7	NL	0
5668	S+	7	L	1
5668	S+	8	NL	0
5668	S+	8	L	1
5719	S-	7	L	0
5719	S-	7	NL	0
5719	S-	8	L	0
5719	S-	8	NL	0
5597	S+	7	L	0
5597	S+	7	NL	1
5597	S+	8	L	1
5597	S+	8	NL	1
5674	S-	7	NL	0
5674	S-	7	L	0
5674	S-	8	NL	0
5674	S-	8	L	0
5655	S+	7	NL	0
5655	S+	7	L	0
5655	S+	8	NL	0
5655	S+	8	L	0
5787	S-	7	L	0
5787	S-	7	NL	0
5787	S-	8	L	0
5787	S-	8	NL	0
2983	S+	7	L	0
2983	S+	7	NL	0
2983	S+	8	L	0
2983	S+	8	NL	0
5728	S-	7	NL	0
5728	S-	7	L	1
5728	S-	8	NL	0
5728	S-	8	L	1
5604	S+	7	NL	0
5604	S+	7	L	1
5604	S+	8	NL	0
5604	S+	8	L	0
5700	S-	7	L	1
5700	S-	7	NL	0
5700	S-	8	L	0
5700	S-	8	NL	0
5575	S+	7	L	0
5575	S+	7	NL	0
5575	S+	8	L	0
5575	S+	8	NL	0
5685	S-	7	NL	1
5685	S-	7	L	1
5685	S-	8	NL	0
5685	S-	8	L	0
5634	S+	7	NL	0
5634	S+	7	L	0
5634	S+	8	NL	0
5634	S+	8	L	1
5756	S-	7	L	0
5756	S-	7	NL	0
5756	S-	8	L	0
5756	S-	8	NL	0

## Sheet: Social_Buffering_Task
ID	Line	Condition	Group	Test	Familiarity	Latency
5562	S+	P	3	1	F	7
5562	S+	P	3	1	U	8
5596	S+	P	3	1	F	2
5596	S+	P	3	1	U	7
5613	S+	P	3	1	F	3
5613	S+	P	3	1	U	15
5628	S+	P	3	1	F	1
5628	S+	P	3	1	U	26
5649	S+	P	3	1	F	8
5649	S+	P	3	1	U	9
5667	S+	P	3	1	F	6
5667	S+	P	3	1	U	10
5551	S+	A	1	1	F	1
5551	S+	A	1	1	U	109
5578	S+	A	1	1	F	3
5578	S+	A	1	1	U	24
5638	S+	A	1	1	F	2
5638	S+	A	1	1	U	7
5660	S+	A	1	1	F	4
5660	S+	A	1	1	U	120
5683	S-	P	4	1	F	3
5683	S-	P	4	1	U	3
5718	S-	P	4	1	F	4
5718	S-	P	4	1	U	3
5744	S-	P	4	1	F	4
5744	S-	P	4	1	U	3
5775	S-	P	4	1	F	3
5775	S-	P	4	1	U	5
5671	S-	A	2	1	F	3
5671	S-	A	2	1	U	54
5704	S-	A	2	1	F	3
5704	S-	A	2	1	U	34
5748	S-	A	2	1	F	4
5748	S-	A	2	1	U	39
5762	S-	A	2	1	F	5
5762	S-	A	2	1	U	9
5789	S-	A	2	1	F	3
5789	S-	A	2	1	U	16
5556	S+	P	3	1	F	2
5556	S+	P	3	1	U	19
5590	S+	P	3	1	F	3
5590	S+	P	3	1	U	14
5618	S+	P	3	1	F	2
5618	S+	P	3	1	U	8
5645	S+	P	3	1	F
5645	S+	P	3	1	U
5570	S+	A	1	1	F	5
5570	S+	A	1	1	U	14
7289	S+	A	1	1	F	3
7289	S+	A	1	1	U	120
5603	S+	A	1	1	F	7
5603	S+	A	1	1	U	120
5632	S+	A	1	1	F	9
5632	S+	A	1	1	U	41
5653	S+	A	1	1	F	4
5653	S+	A	1	1	U	120
5676	S-	P	4	1	F	6
5676	S-	P	4	1	U	7
5713	S-	P	4	1	F	2
5713	S-	P	4	1	U	22
5724	S-	P	4	1	F	4
5724	S-	P	4	1	U	10
5738	S-	P	4	1	F	2
5738	S-	P	4	1	U	26
5765	S-	P	4	1	F	4
5765	S-	P	4	1	U	107
429	S-	P	4	1	F	1
429	S-	P	4	1	U	2
5690	S-	A	2	1	F	1
5690	S-	A	2	1	U	19
5723	S-	A	2	1	F	4
5723	S-	A	2	1	U	27
5754	S-	A	2	1	F	1
5754	S-	A	2	1	U	100
5777	S-	A	2	1	F	4
5777	S-	A	2	1	U	120
5562	S+	P	3	2	F	2
5562	S+	P	3	2	U	4
5596	S+	P	3	2	F	9
5596	S+	P	3	2	U	2
5613	S+	P	3	2	F	3
5613	S+	P	3	2	U	6
5628	S+	P	3	2	F	2
5628	S+	P	3	2	U	1
5649	S+	P	3	2	F	1
5649	S+	P	3	2	U	2
5667	S+	P	3	2	F	13
5667	S+	P	3	2	U	4
5551	S+	A	1	2	F	4
5551	S+	A	1	2	U	14
5578	S+	A	1	2	F	4
5578	S+	A	1	2	U	3
5638	S+	A	1	2	F	4
5638	S+	A	1	2	U	10
5660	S+	A	1	2	F	5
5660	S+	A	1	2	U	37
5683	S-	P	4	2	F	1
5683	S-	P	4	2	U	3
5718	S-	P	4	2	F	4
5718	S-	P	4	2	U	3
5744	S-	P	4	2	F	1
5744	S-	P	4	2	U	3
5775	S-	P	4	2	F	1
5775	S-	P	4	2	U	7
5671	S-	A	2	2	F	3
5671	S-	A	2	2	U	5
5704	S-	A	2	2	F	2
5704	S-	A	2	2	U	4
5748	S-	A	2	2	F	2
5748	S-	A	2	2	U	30
5762	S-	A	2	2	F	4
5762	S-	A	2	2	U	13
5789	S-	A	2	2	F	2
5789	S-	A	2	2	U	8
5556	S+	P	3	2	F	3
5556	S+	P	3	2	U	6
5590	S+	P	3	2	F	3
5590	S+	P	3	2	U	3
5618	S+	P	3	2	F	3
5618	S+	P	3	2	U	16
5645	S+	P	3	2	F	2
5645	S+	P	3	2	U	6
5570	S+	A	1	2	F	3
5570	S+	A	1	2	U	13
7289	S+	A	1	2	F	10
7289	S+	A	1	2	U	11
5603	S+	A	1	2	F	9
5603	S+	A	1	2	U	8
5632	S+	A	1	2	F	3
5632	S+	A	1	2	U	32
5653	S+	A	1	2	F	3
5653	S+	A	1	2	U	4
5676	S-	P	4	2	F	3
5676	S-	P	4	2	U	2
5713	S-	P	4	2	F	1
5713	S-	P	4	2	U	3
5724	S-	P	4	2	F	2
5724	S-	P	4	2	U	2
5738	S-	P	4	2	F	3
5738	S-	P	4	2	U	3
5765	S-	P	4	2	F	1
5765	S-	P	4	2	U	2
429	S-	P	4	2	F	2
429	S-	P	4	2	U	1
5690	S-	A	2	2	F	4
5690	S-	A	2	2	U	15
5723	S-	A	2	2	F	3
5723	S-	A	2	2	U	11
5754	S-	A	2	2	F	1
5754	S-	A	2	2	U	7
5777	S-	A	2	2	F	2
5777	S-	A	2	2	U	7
5562	S+	P	3	3	F	1
5562	S+	P	3	3	U	14
5596	S+	P	3	3	F	5
5596	S+	P	3	3	U	120
5613	S+	P	3	3	F	2
5613	S+	P	3	3	U	120
5628	S+	P	3	3	F	2
5628	S+	P	3	3	U	2
5649	S+	P	3	3	F	3
5649	S+	P	3	3	U	15
5667	S+	P	3	3	F	4
5667	S+	P	3	3	U	87
5551	S+	A	1	3	F	2
5551	S+	A	1	3	U	120
5578	S+	A	1	3	F	3
5578	S+	A	1	3	U	120
5638	S+	A	1	3	F	4
5638	S+	A	1	3	U	120
5660	S+	A	1	3	F	6
5660	S+	A	1	3	U	120
5683	S-	P	4	3	F	1
5683	S-	P	4	3	U	9
5718	S-	P	4	3	F	8
5718	S-	P	4	3	U	49
5744	S-	P	4	3	F	2
5744	S-	P	4	3	U	4
5775	S-	P	4	3	F	1
5775	S-	P	4	3	U	13
5671	S-	A	2	3	F	3
5671	S-	A	2	3	U	20
5704	S-	A	2	3	F	2
5704	S-	A	2	3	U	120
5748	S-	A	2	3	F	2
5748	S-	A	2	3	U	23
5762	S-	A	2	3	F	3
5762	S-	A	2	3	U	17
5789	S-	A	2	3	F	2
5789	S-	A	2	3	U	23
5556	S+	P	3	3	F	2
5556	S+	P	3	3	U	119
5590	S+	P	3	3	F	9
5590	S+	P	3	3	U	28
5618	S+	P	3	3	F	4
5618	S+	P	3	3	U	14
5645	S+	P	3	3	F	5
5645	S+	P	3	3	U	15
5570	S+	A	1	3	F	3
5570	S+	A	1	3	U	82
7289	S+	A	1	3	F	3
7289	S+	A	1	3	U	120
5603	S+	A	1	3	F	3
5603	S+	A	1	3	U	120
5632	S+	A	1	3	F	3
5632	S+	A	1	3	U	29
5653	S+	A	1	3	F	6
5653	S+	A	1	3	U	116
5676	S-	P	4	3	F	2
5676	S-	P	4	3	U	5
5713	S-	P	4	3	F	2
5713	S-	P	4	3	U	2
5724	S-	P	4	3	F	3
5724	S-	P	4	3	U	89
5738	S-	P	4	3	F	4
5738	S-	P	4	3	U	120
5765	S-	P	4	3	F	2
5765	S-	P	4	3	U	7
429	S-	P	4	3	F	2
429	S-	P	4	3	U	2
5690	S-	A	2	3	F	1
5690	S-	A	2	3	U	28
5723	S-	A	2	3	F	3
5723	S-	A	2	3	U	75
5754	S-	A	2	3	F	2
5754	S-	A	2	3	U	45
5777	S-	A	2	3	F	2
5777	S-	A	2	3	U	40
5562	S+	P	3	4	F	2
5562	S+	P	3	4	U	4
5596	S+	P	3	4	F	9
5596	S+	P	3	4	U	22
5613	S+	P	3	4	F	2
5613	S+	P	3	4	U	21
5628	S+	P	3	4	F	1
5628	S+	P	3	4	U	2
5649	S+	P	3	4	F	3
5649	S+	P	3	4	U	10
5667	S+	P	3	4	F	4
5667	S+	P	3	4	U	120
5551	S+	A	1	4	F	7
5551	S+	A	1	4	U	21
5578	S+	A	1	4	F	5
5578	S+	A	1	4	U	12
5638	S+	A	1	4	F	5
5638	S+	A	1	4	U	29
5660	S+	A	1	4	F	7
5660	S+	A	1	4	U	89
5683	S-	P	4	4	F	2
5683	S-	P	4	4	U	6
5718	S-	P	4	4	F	7
5718	S-	P	4	4	U	4
5744	S-	P	4	4	F	1
5744	S-	P	4	4	U	2
5775	S-	P	4	4	F	2
5775	S-	P	4	4	U	2
5671	S-	A	2	4	F	4
5671	S-	A	2	4	U	11
5704	S-	A	2	4	F	3
5704	S-	A	2	4	U	25
5748	S-	A	2	4	F	3
5748	S-	A	2	4	U	16
5762	S-	A	2	4	F	3
5762	S-	A	2	4	U	7
5789	S-	A	2	4	F	6
5789	S-	A	2	4	U	37
5556	S+	P	3	4	F	5
5556	S+	P	3	4	U	8
5590	S+	P	3	4	F	2
5590	S+	P	3	4	U	14
5618	S+	P	3	4	F	5
5618	S+	P	3	4	U	18
5645	S+	P	3	4	F	5
5645	S+	P	3	4	U	91
5570	S+	A	1	4	F	6
5570	S+	A	1	4	U	15
7289	S+	A	1	4	F	15
7289	S+	A	1	4	U	63
5603	S+	A	1	4	F	4
5603	S+	A	1	4	U	120
5632	S+	A	1	4	F	4
5632	S+	A	1	4	U	120
5653	S+	A	1	4	F	7
5653	S+	A	1	4	U	8
5676	S-	P	4	4	F	4
5676	S-	P	4	4	U	120
5713	S-	P	4	4	F	2
5713	S-	P	4	4	U	4
5724	S-	P	4	4	F	5
5724	S-	P	4	4	U	5
5738	S-	P	4	4	F	7
5738	S-	P	4	4	U	23
5765	S-	P	4	4	F	2
5765	S-	P	4	4	U	6
429	S-	P	4	4	F	1
429	S-	P	4	4	U	2
5690	S-	A	2	4	F	3
5690	S-	A	2	4	U	32
5723	S-	A	2	4	F	3
5723	S-	A	2	4	U	42
5754	S-	A	2	4	F	2
5754	S-	A	2	4	U	33
5777	S-	A	2	4	F	3
5777	S-	A	2	4	U	16

## Sheet: Social_Discrimination_Task_1
ID	Line	Number_Trials
5649	S+	61
5667	S+	86
5551	S+	69
5578	S+	63
5562	S+	85
5596	S+	45
5638	S+	87
5660	S+	101
5613	S+	56
5628	S+	69
5570	S+	79
5775	S-	37
5671	S-	13
5704	S-	45
5683	S-	32
5718	S-	45
5748	S-	77
5645	S+	61
5603	S+	37
5632	S+	77
5556	S+	61
5590	S+	69
5765	S-	13
429	S-	55
5762	S-	61
5738	S-	53
5777	S-	13
5789	S-	53

## Sheet: Social_Discrimination_Task_2
ID	Line	Trial	Latency
5649	S+	1	2
5649	S+	2	4
5649	S+	3	1
5649	S+	4	6
5649	S+	5	1
5649	S+	6	4
5649	S+	7	1
5649	S+	8	7
5649	S+	9	1
5649	S+	10	5
5649	S+	11	4
5649	S+	12	1
5649	S+	13	4
5649	S+	14	4
5649	S+	15	1
5649	S+	16	1
5649	S+	17	1
5649	S+	18	6
5649	S+	19	6
5649	S+	20	1
5649	S+	21	4
5649	S+	22	8
5649	S+	23	1
5649	S+	24	1
5649	S+	25	1
5649	S+	26	1
5649	S+	27	4
5649	S+	28	4
5649	S+	29	13
5649	S+	30	4
5649	S+	31	2
5649	S+	32	3
5649	S+	33	3
5649	S+	34	1
5649	S+	35	8
5649	S+	36	4
5649	S+	37	1
5649	S+	38	5
5649	S+	39	3
5649	S+	40	1
5649	S+	41	1
5649	S+	42	60
5649	S+	43	1
5649	S+	44	2
5649	S+	45	1
5649	S+	46	1
5649	S+	47	2
5649	S+	48	1
5649	S+	49	5
5649	S+	50	1
5649	S+	51	1
5649	S+	52	2
5649	S+	53	2
5649	S+	54	1
5649	S+	55	1
5649	S+	56	2
5649	S+	57	2
5649	S+	58	5
5649	S+	59	1
5649	S+	60	2
5649	S+	61	1
5667	S+	1	10
5667	S+	2	2
5667	S+	3	4
5667	S+	4	3
5667	S+	5	1
5667	S+	6	4
5667	S+	7	2
5667	S+	8	1
5667	S+	9	37
5667	S+	10	9
5667	S+	11	5
5667	S+	12	1
5667	S+	13	4
5667	S+	14	4
5667	S+	15	2
5667	S+	16	1
5667	S+	17	3
5667	S+	18	7
5667	S+	19	2
5667	S+	20	2
5667	S+	21	1
5667	S+	22	2
5667	S+	23	2
5667	S+	24	60
5667	S+	25	12
5667	S+	26	22
5667	S+	27	4
5667	S+	28	4
5667	S+	29	1
5667	S+	30	1
5667	S+	31	1
5667	S+	32	4
5667	S+	33	5
5667	S+	34	11
5667	S+	35	1
5667	S+	36	1
5667	S+	37	1
5667	S+	38	4
5667	S+	39	1
5667	S+	40	3
5667	S+	41	2
5667	S+	42	16
5667	S+	43	1
5667	S+	44	7
5667	S+	45	1
5667	S+	46	1
5667	S+	47	5
5667	S+	48	8
5667	S+	49	1
5667	S+	50	2
5667	S+	51	1
5667	S+	52	2
5667	S+	53	2
5667	S+	54	1
5667	S+	55	7
5667	S+	56	4
5667	S+	57	3
5667	S+	58	1
5667	S+	59	2
5667	S+	60	9
5667	S+	61	1
5667	S+	62	1
5667	S+	63	1
5667	S+	64	2
5667	S+	65	36
5667	S+	66	2
5667	S+	67	1
5667	S+	68	38
5667	S+	69	1
5667	S+	70	1
5667	S+	71	2
5667	S+	72	1
5667	S+	73	1
5667	S+	74	2
5667	S+	75	2
5667	S+	76	1
5667	S+	77	2
5667	S+	78	60
5667	S+	79	1
5667	S+	80	7
5667	S+	81	12
5667	S+	82	1
5667	S+	83	1
5667	S+	84	1
5667	S+	85	1
5667	S+	86	1
5551	S+	1	1
5551	S+	2	6
5551	S+	3	1
5551	S+	4	7
5551	S+	5	1
5551	S+	6	3
5551	S+	7	5
5551	S+	8	1
5551	S+	9	1
5551	S+	10	3
5551	S+	11	4
5551	S+	12	1
5551	S+	13	1
5551	S+	14	4
5551	S+	15	3
5551	S+	16	1
5551	S+	17	60
5551	S+	18	1
5551	S+	19	3
5551	S+	20	1
5551	S+	21	1
5551	S+	22	1
5551	S+	23	1
5551	S+	24	1
5551	S+	25	1
5551	S+	26	3
5551	S+	27	1
5551	S+	28	2
5551	S+	29	1
5551	S+	30	1
5551	S+	31	3
5551	S+	32	1
5551	S+	33	1
5551	S+	34	7
5551	S+	35	1
5551	S+	36	1
5551	S+	37	4
5551	S+	38	1
5551	S+	39	3
5551	S+	40	3
5551	S+	41	2
5551	S+	42	1
5551	S+	43	1
5551	S+	44	8
5551	S+	45	1
5551	S+	46	1
5551	S+	47	1
5551	S+	48	2
5551	S+	49	1
5551	S+	50	2
5551	S+	51	1
5551	S+	52	2
5551	S+	53	2
5551	S+	54	1
5551	S+	55	1
5551	S+	56	1
5551	S+	57	1
5551	S+	58	3
5551	S+	59	1
5551	S+	60	1
5551	S+	61	1
5551	S+	62	1
5551	S+	63	1
5551	S+	64	1
5551	S+	65	1
5551	S+	66	1
5551	S+	67	1
5551	S+	68	1
5551	S+	69	1
5578	S+	1	9
5578	S+	2	1
5578	S+	3	3
5578	S+	4	1
5578	S+	5	2
5578	S+	6	3
5578	S+	7	5
5578	S+	8	1
5578	S+	9	6
5578	S+	10	1
5578	S+	11	5
5578	S+	12	1
5578	S+	13	4
5578	S+	14	4
5578	S+	15	1
5578	S+	16	1
5578	S+	17	6
5578	S+	18	1
5578	S+	19	1
5578	S+	20	4
5578	S+	21	1
5578	S+	22	1
5578	S+	23	2
5578	S+	24	6
5578	S+	25	5
5578	S+	26	1
5578	S+	27	5
5578	S+	28	5
5578	S+	29	1
5578	S+	30	5
5578	S+	31	1
5578	S+	32	1
5578	S+	33	1
5578	S+	34	4
5578	S+	35	1
5578	S+	36	6
5578	S+	37	1
5578	S+	38	1
5578	S+	39	4
5578	S+	40	5
5578	S+	41	5
5578	S+	42	1
5578	S+	43	4
5578	S+	44	1
5578	S+	45	1
5578	S+	46	3
5578	S+	47	1
5578	S+	48	3
5578	S+	49	4
5578	S+	50	1
5578	S+	51	4
5578	S+	52	1
5578	S+	53	2
5578	S+	54	2
5578	S+	55	1
5578	S+	56	1
5578	S+	57	60
5578	S+	58	8
5578	S+	59	1
5578	S+	60	1
5578	S+	61	2
5578	S+	62	2
5578	S+	63	1
5562	S+	1	2
5562	S+	2	5
5562	S+	3	4
5562	S+	4	3
5562	S+	5	2
5562	S+	6	4
5562	S+	7	2
5562	S+	8	8
5562	S+	9	5
5562	S+	10	1
5562	S+	11	1
5562	S+	12	4
5562	S+	13	1
5562	S+	14	11
5562	S+	15	3
5562	S+	16	19
5562	S+	17	2
5562	S+	18	8
5562	S+	19	1
5562	S+	20	60
5562	S+	21	3
5562	S+	22	2
5562	S+	23	7
5562	S+	24	1
5562	S+	25	1
5562	S+	26	7
5562	S+	27	4
5562	S+	28	4
5562	S+	29	1
5562	S+	30	1
5562	S+	31	7
5562	S+	32	1
5562	S+	33	7
5562	S+	34	32
5562	S+	35	4
5562	S+	36	8
5562	S+	37	1
5562	S+	38	5
5562	S+	39	15
5562	S+	40	1
5562	S+	41	1
5562	S+	42	1
5562	S+	43	9
5562	S+	44	1
5562	S+	45	2
5562	S+	46	1
5562	S+	47	2
5562	S+	48	4
5562	S+	49	1
5562	S+	50	6
5562	S+	51	2
5562	S+	52	2
5562	S+	53	1
5562	S+	54	4
5562	S+	55	4
5562	S+	56	1
5562	S+	57	2
5562	S+	58	1
5562	S+	59	5
5562	S+	60	9
5562	S+	61	2
5562	S+	62	21
5562	S+	63	5
5562	S+	64	1
5562	S+	65	6
5562	S+	66	1
5562	S+	67	1
5562	S+	68	4
5562	S+	69	2
5562	S+	70	1
5562	S+	71	1
5562	S+	72	4
5562	S+	73	1
5562	S+	74	4
5562	S+	75	1
5562	S+	76	1
5562	S+	77	2
5562	S+	78	2
5562	S+	79	1
5562	S+	80	1
5562	S+	81	2
5562	S+	82	1
5562	S+	83	2
5562	S+	84	1
5562	S+	85	1
5596	S+	1	9
5596	S+	2	4
5596	S+	3	4
5596	S+	4	4
5596	S+	5	6
5596	S+	6	3
5596	S+	7	5
5596	S+	8	2
5596	S+	9	3
5596	S+	10	5
5596	S+	11	2
5596	S+	12	2
5596	S+	13	4
5596	S+	14	2
5596	S+	15	6
5596	S+	16	1
5596	S+	17	3
5596	S+	18	2
5596	S+	19	8
5596	S+	20	6
5596	S+	21	1
5596	S+	22	2
5596	S+	23	2
5596	S+	24	2
5596	S+	25	6
5596	S+	26	2
5596	S+	27	2
5596	S+	28	2
5596	S+	29	2
5596	S+	30	6
5596	S+	31	2
5596	S+	32	2
5596	S+	33	3
5596	S+	34	46
5596	S+	35	1
5596	S+	36	2
5596	S+	37	2
5596	S+	38	1
5596	S+	39	2
5596	S+	40	2
5596	S+	41	2
5596	S+	42	2
5596	S+	43	1
5596	S+	44	1
5596	S+	45	2
5638	S+	1	2
5638	S+	2	1
5638	S+	3	4
5638	S+	4	4
5638	S+	5	2
5638	S+	6	2
5638	S+	7	50
5638	S+	8	1
5638	S+	9	2
5638	S+	10	3
5638	S+	11	2
5638	S+	12	1
5638	S+	13	2
5638	S+	14	1
5638	S+	15	1
5638	S+	16	2
5638	S+	17	2
5638	S+	18	5
5638	S+	19	2
5638	S+	20	1
5638	S+	21	2
5638	S+	22	1
5638	S+	23	5
5638	S+	24	1
5638	S+	25	17
5638	S+	26	1
5638	S+	27	5
5638	S+	28	1
5638	S+	29	1
5638	S+	30	5
5638	S+	31	2
5638	S+	32	4
5638	S+	33	1
5638	S+	34	9
5638	S+	35	1
5638	S+	36	1
5638	S+	37	6
5638	S+	38	1
5638	S+	39	1
5638	S+	40	2
5638	S+	41	1
5638	S+	42	13
5638	S+	43	11
5638	S+	44	13
5638	S+	45	4
5638	S+	46	2
5638	S+	47	2
5638	S+	48	1
5638	S+	49	1
5638	S+	50	1
5638	S+	51	2
5638	S+	52	1
5638	S+	53	1
5638	S+	54	1
5638	S+	55	7
5638	S+	56	2
5638	S+	57	2
5638	S+	58	12
5638	S+	59	15
5638	S+	60	7
5638	S+	61	1
5638	S+	62	1
5638	S+	63	1
5638	S+	64	1
5638	S+	65	2
5638	S+	66	1
5638	S+	67	1
5638	S+	68	1
5638	S+	69	4
5638	S+	70	1
5638	S+	71	1
5638	S+	72	4
5638	S+	73	2
5638	S+	74	1
5638	S+	75	1
5638	S+	76	1
5638	S+	77	1
5638	S+	78	1
5638	S+	79	7
5638	S+	80	1
5638	S+	81	1
5638	S+	82	4
5638	S+	83	1
5638	S+	84	1
5638	S+	85	1
5638	S+	86	1
5638	S+	87	1
5660	S+	1	2
5660	S+	2	1
5660	S+	3	2
5660	S+	4	4
5660	S+	5	1
5660	S+	6	2
5660	S+	7	4
5660	S+	8	1
5660	S+	9	8
5660	S+	10	2
5660	S+	11	5
5660	S+	12	4
5660	S+	13	1
5660	S+	14	4
5660	S+	15	7
5660	S+	16	2
5660	S+	17	12
5660	S+	18	6
5660	S+	19	1
5660	S+	20	4
5660	S+	21	1
5660	S+	22	1
5660	S+	23	6
5660	S+	24	1
5660	S+	25	1
5660	S+	26	14
5660	S+	27	13
5660	S+	28	1
5660	S+	29	3
5660	S+	30	3
5660	S+	31	1
5660	S+	32	1
5660	S+	33	1
5660	S+	34	4
5660	S+	35	1
5660	S+	36	1
5660	S+	37	3
5660	S+	38	1
5660	S+	39	3
5660	S+	40	1
5660	S+	41	5
5660	S+	42	1
5660	S+	43	1
5660	S+	44	3
5660	S+	45	1
5660	S+	46	3
5660	S+	47	1
5660	S+	48	4
5660	S+	49	3
5660	S+	50	1
5660	S+	51	1
5660	S+	52	2
5660	S+	53	4
5660	S+	54	1
5660	S+	55	5
5660	S+	56	1
5660	S+	57	2
5660	S+	58	1
5660	S+	59	1
5660	S+	60	2
5660	S+	61	1
5660	S+	62	1
5660	S+	63	1
5660	S+	64	1
5660	S+	65	1
5660	S+	66	2
5660	S+	67	1
5660	S+	68	1
5660	S+	69	1
5660	S+	70	1
5660	S+	71	1
5660	S+	72	1
5660	S+	73	1
5660	S+	74	1
5660	S+	75	2
5660	S+	76	1
5660	S+	77	2
5660	S+	78	5
5660	S+	79	1
5660	S+	80	1
5660	S+	81	2
5660	S+	82	2
5660	S+	83	1
5660	S+	84	1
5660	S+	85	1
5660	S+	86	1
5660	S+	87	2
5660	S+	88	1
5660	S+	89	1
5660	S+	90	1
5660	S+	91	1
5660	S+	92	1
5660	S+	93	1
5660	S+	94	1
5660	S+	95	1
5660	S+	96	2
5660	S+	97	1
5660	S+	98	1
5660	S+	99	1
5660	S+	100	1
5660	S+	101	1
5613	S+	1	4
5613	S+	2	5
5613	S+	3	2
5613	S+	4	4
5613	S+	5	2
5613	S+	6	5
5613	S+	7	4
5613	S+	8	1
5613	S+	9	11
5613	S+	10	1
5613	S+	11	2
5613	S+	12	4
5613	S+	13	1
5613	S+	14	4
5613	S+	15	2
5613	S+	16	4
5613	S+	17	1
5613	S+	18	1
5613	S+	19	25
5613	S+	20	8
5613	S+	21	1
5613	S+	22	1
5613	S+	23	7
5613	S+	24	5
5613	S+	25	2
5613	S+	26	2
5613	S+	27	1
5613	S+	28	2
5613	S+	29	2
5613	S+	30	1
5613	S+	31	4
5613	S+	32	1
5613	S+	33	1
5613	S+	34	8
5613	S+	35	1
5613	S+	36	1
5613	S+	37	4
5613	S+	38	3
5613	S+	39	1
5613	S+	40	4
5613	S+	41	1
5613	S+	42	3
5613	S+	43	2
5613	S+	44	1
5613	S+	45	1
5613	S+	46	1
5613	S+	47	4
5613	S+	48	7
5613	S+	49	1
5613	S+	50	6
5613	S+	51	5
5613	S+	52	1
5613	S+	53	1
5613	S+	54	2
5613	S+	55	1
5613	S+	56	1
5628	S+	1	10
5628	S+	2	1
5628	S+	3	1
5628	S+	4	12
5628	S+	5	2
5628	S+	6	10
5628	S+	7	1
5628	S+	8	1
5628	S+	9	1
5628	S+	10	1
5628	S+	11	4
5628	S+	12	1
5628	S+	13	6
5628	S+	14	1
5628	S+	15	9
5628	S+	16	6
5628	S+	17	1
5628	S+	18	2
5628	S+	19	1
5628	S+	20	1
5628	S+	21	2
5628	S+	22	1
5628	S+	23	4
5628	S+	24	4
5628	S+	25	1
5628	S+	26	8
5628	S+	27	6
5628	S+	28	1
5628	S+	29	1
5628	S+	30	10
5628	S+	31	4
5628	S+	32	1
5628	S+	33	1
5628	S+	34	2
5628	S+	35	5
5628	S+	36	1
5628	S+	37	1
5628	S+	38	12
5628	S+	39	5
5628	S+	40	1
5628	S+	41	1
5628	S+	42	4
5628	S+	43	3
5628	S+	44	41
5628	S+	45	3
5628	S+	46	1
5628	S+	47	3
5628	S+	48	1
5628	S+	49	2
5628	S+	50	1
5628	S+	51	1
5628	S+	52	5
5628	S+	53	1
5628	S+	54	11
5628	S+	55	4
5628	S+	56	1
5628	S+	57	1
5628	S+	58	12
5628	S+	59	1
5628	S+	60	2
5628	S+	61	1
5628	S+	62	2
5628	S+	63	2
5628	S+	64	1
5628	S+	65	1
5628	S+	66	2
5628	S+	67	2
5628	S+	68	1
5628	S+	69	3
5570	S+	1	5
5570	S+	2	2
5570	S+	3	2
5570	S+	4	2
5570	S+	5	5
5570	S+	6	1
5570	S+	7	1
5570	S+	8	9
5570	S+	9	1
5570	S+	10	1
5570	S+	11	4
5570	S+	12	1
5570	S+	13	3
5570	S+	14	1
5570	S+	15	1
5570	S+	16	3
5570	S+	17	5
5570	S+	18	1
5570	S+	19	1
5570	S+	20	3
5570	S+	21	1
5570	S+	22	1
5570	S+	23	7
5570	S+	24	1
5570	S+	25	1
5570	S+	26	3
5570	S+	27	1
5570	S+	28	1
5570	S+	29	1
5570	S+	30	1
5570	S+	31	3
5570	S+	32	1
5570	S+	33	7
5570	S+	34	4
5570	S+	35	1
5570	S+	36	3
5570	S+	37	1
5570	S+	38	1
5570	S+	39	3
5570	S+	40	1
5570	S+	41	3
5570	S+	42	1
5570	S+	43	1
5570	S+	44	2
5570	S+	45	1
5570	S+	46	1
5570	S+	47	4
5570	S+	48	1
5570	S+	49	1
5570	S+	50	1
5570	S+	51	3
5570	S+	52	4
5570	S+	53	1
5570	S+	54	1
5570	S+	55	1
5570	S+	56	3
5570	S+	57	3
5570	S+	58	1
5570	S+	59	1
5570	S+	60	3
5570	S+	61	1
5570	S+	62	1
5570	S+	63	2
5570	S+	64	3
5570	S+	65	1
5570	S+	66	2
5570	S+	67	1
5570	S+	68	1
5570	S+	69	1
5570	S+	70	1
5570	S+	71	1
5570	S+	72	2
5570	S+	73	1
5570	S+	74	2
5570	S+	75	1
5570	S+	76	1
5570	S+	77	1
5570	S+	78	1
5570	S+	79	1
5775	S-	1	2
5775	S-	2	7
5775	S-	3	3
5775	S-	4	3
5775	S-	5	3
5775	S-	6	2
5775	S-	7	4
5775	S-	8	4
5775	S-	9	2
5775	S-	10	3
5775	S-	11	8
5775	S-	12	5
5775	S-	13	1
5775	S-	14	4
5775	S-	15	1
5775	S-	16	2
5775	S-	17	7
5775	S-	18	3
5775	S-	19	1
5775	S-	20	3
5775	S-	21	1
5775	S-	22	1
5775	S-	23	4
5775	S-	24	1
5775	S-	25	1
5775	S-	26	12
5775	S-	27	1
5775	S-	28	1
5775	S-	29	1
5775	S-	30	1
5775	S-	31	2
5775	S-	32	1
5775	S-	33	2
5775	S-	34	1
5775	S-	35	1
5775	S-	36	1
5775	S-	37	1
5671	S-	1	2
5671	S-	2	2
5671	S-	3	2
5671	S-	4	2
5671	S-	5	1
5671	S-	6	1
5671	S-	7	1
5671	S-	8	2
5671	S-	9	1
5671	S-	10	1
5671	S-	11	1
5671	S-	12	1
5671	S-	13	1
5704	S-	1	3
5704	S-	2	1
5704	S-	3	2
5704	S-	4	2
5704	S-	5	4
5704	S-	6	1
5704	S-	7	2
5704	S-	8	1
5704	S-	9	1
5704	S-	10	1
5704	S-	11	7
5704	S-	12	1
5704	S-	13	3
5704	S-	14	7
5704	S-	15	2
5704	S-	16	2
5704	S-	17	7
5704	S-	18	2
5704	S-	19	5
5704	S-	20	2
5704	S-	21	6
5704	S-	22	2
5704	S-	23	2
5704	S-	24	2
5704	S-	25	7
5704	S-	26	1
5704	S-	27	2
5704	S-	28	2
5704	S-	29	5
5704	S-	30	4
5704	S-	31	2
5704	S-	32	2
5704	S-	33	1
5704	S-	34	5
5704	S-	35	2
5704	S-	36	2
5704	S-	37	2
5704	S-	38	2
5704	S-	39	2
5704	S-	40	1
5704	S-	41	2
5704	S-	42	1
5704	S-	43	2
5704	S-	44	1
5704	S-	45	1
5683	S-	1	2
5683	S-	2	2
5683	S-	3	2
5683	S-	4	2
5683	S-	5	2
5683	S-	6	2
5683	S-	7	4
5683	S-	8	2
5683	S-	9	3
5683	S-	10	2
5683	S-	11	2
5683	S-	12	4
5683	S-	13	2
5683	S-	14	1
5683	S-	15	5
5683	S-	16	12
5683	S-	17	2
5683	S-	18	1
5683	S-	19	3
5683	S-	20	2
5683	S-	21	1
5683	S-	22	6
5683	S-	23	1
5683	S-	24	5
5683	S-	25	2
5683	S-	26	1
5683	S-	27	6
5683	S-	28	1
5683	S-	29	1
5683	S-	30	2
5683	S-	31	3
5683	S-	32	1
5718	S-	1	19
5718	S-	2	2
5718	S-	3	2
5718	S-	4	4
5718	S-	5	2
5718	S-	6	2
5718	S-	7	1
5718	S-	8	1
5718	S-	9	2
5718	S-	10	1
5718	S-	11	3
5718	S-	12	1
5718	S-	13	3
5718	S-	14	1
5718	S-	15	4
5718	S-	16	1
5718	S-	17	2
5718	S-	18	2
5718	S-	19	2
5718	S-	20	2
5718	S-	21	2
5718	S-	22	3
5718	S-	23	1
5718	S-	24	2
5718	S-	25	2
5718	S-	26	2
5718	S-	27	1
5718	S-	28	9
5718	S-	29	1
5718	S-	30	2
5718	S-	31	1
5718	S-	32	1
5718	S-	33	2
5718	S-	34	1
5718	S-	35	1
5718	S-	36	2
5718	S-	37	3
5718	S-	38	1
5718	S-	39	3
5718	S-	40	1
5718	S-	41	2
5718	S-	42	1
5718	S-	43	1
5718	S-	44	1
5718	S-	45	2
5748	S-	1	2
5748	S-	2	2
5748	S-	3	7
5748	S-	4	11
5748	S-	5	1
5748	S-	6	1
5748	S-	7	2
5748	S-	8	1
5748	S-	9	1
5748	S-	10	6
5748	S-	11	1
5748	S-	12	1
5748	S-	13	1
5748	S-	14	1
5748	S-	15	1
5748	S-	16	12
5748	S-	17	1
5748	S-	18	1
5748	S-	19	16
5748	S-	20	1
5748	S-	21	1
5748	S-	22	60
5748	S-	23	1
5748	S-	24	1
5748	S-	25	1
5748	S-	26	24
5748	S-	27	1
5748	S-	28	1
5748	S-	29	1
5748	S-	30	7
5748	S-	31	1
5748	S-	32	59
5748	S-	33	4
5748	S-	34	1
5748	S-	35	3
5748	S-	36	1
5748	S-	37	1
5748	S-	38	3
5748	S-	39	3
5748	S-	40	1
5748	S-	41	3
5748	S-	42	1
5748	S-	43	1
5748	S-	44	3
5748	S-	45	1
5748	S-	46	3
5748	S-	47	3
5748	S-	48	1
5748	S-	49	1
5748	S-	50	1
5748	S-	51	3
5748	S-	52	1
5748	S-	53	1
5748	S-	54	1
5748	S-	55	1
5748	S-	56	1
5748	S-	57	1
5748	S-	58	2
5748	S-	59	1
5748	S-	60	1
5748	S-	61	2
5748	S-	62	1
5748	S-	63	1
5748	S-	64	1
5748	S-	65	1
5748	S-	66	1
5748	S-	67	1
5748	S-	68	1
5748	S-	69	1
5748	S-	70	1
5748	S-	71	1
5748	S-	72	1
5748	S-	73	1
5748	S-	74	1
5748	S-	75	1
5748	S-	76	1
5748	S-	77	1
5645	S+	1	9
5645	S+	2	3
5645	S+	3	2
5645	S+	4	5
5645	S+	5	2
5645	S+	6	2
5645	S+	7	5
5645	S+	8	6
5645	S+	9	6
5645	S+	10	3
5645	S+	11	2
5645	S+	12	2
5645	S+	13	6
5645	S+	14	2
5645	S+	15	2
5645	S+	16	5
5645	S+	17	8
5645	S+	18	2
5645	S+	19	2
5645	S+	20	2
5645	S+	21	5
5645	S+	22	2
5645	S+	23	5
5645	S+	24	2
5645	S+	25	3
5645	S+	26	2
5645	S+	27	10
5645	S+	28	2
5645	S+	29	2
5645	S+	30	6
5645	S+	31	2
5645	S+	32	10
5645	S+	33	5
5645	S+	34	2
5645	S+	35	5
5645	S+	36	5
5645	S+	37	2
5645	S+	38	2
5645	S+	39	5
5645	S+	40	1
5645	S+	41	6
5645	S+	42	5
5645	S+	43	2
5645	S+	44	3
5645	S+	45	2
5645	S+	46	5
5645	S+	47	2
5645	S+	48	2
5645	S+	49	2
5645	S+	50	2
5645	S+	51	3
5645	S+	52	3
5645	S+	53	2
5645	S+	54	5
5645	S+	55	2
5645	S+	56	3
5645	S+	57	2
5645	S+	58	2
5645	S+	59	2
5645	S+	60	2
5645	S+	61	2
5603	S+	1	5
5603	S+	2	2
5603	S+	3	1
5603	S+	4	3
5603	S+	5	1
5603	S+	6	3
5603	S+	7	1
5603	S+	8	3
5603	S+	9	5
5603	S+	10	1
5603	S+	11	4
5603	S+	12	4
5603	S+	13	4
5603	S+	14	1
5603	S+	15	3
5603	S+	16	1
5603	S+	17	2
5603	S+	18	2
5603	S+	19	3
5603	S+	20	3
5603	S+	21	1
5603	S+	22	3
5603	S+	23	1
5603	S+	24	4
5603	S+	25	3
5603	S+	26	1
5603	S+	27	1
5603	S+	28	1
5603	S+	29	2
5603	S+	30	1
5603	S+	31	1
5603	S+	32	2
5603	S+	33	1
5603	S+	34	1
5603	S+	35	1
5603	S+	36	1
5603	S+	37	1
5632	S+	1	7
5632	S+	2	2
5632	S+	3	1
5632	S+	4	47
5632	S+	5	5
5632	S+	6	1
5632	S+	7	5
5632	S+	8	1
5632	S+	9	2
5632	S+	10	4
5632	S+	11	2
5632	S+	12	1
5632	S+	13	5
5632	S+	14	1
5632	S+	15	5
5632	S+	16	1
5632	S+	17	4
5632	S+	18	2
5632	S+	19	12
5632	S+	20	2
5632	S+	21	5
5632	S+	22	1
5632	S+	23	2
5632	S+	24	1
5632	S+	25	2
5632	S+	26	8
5632	S+	27	2
5632	S+	28	4
5632	S+	29	1
5632	S+	30	2
5632	S+	31	6
5632	S+	32	7
5632	S+	33	3
5632	S+	34	5
5632	S+	35	2
5632	S+	36	5
5632	S+	37	1
5632	S+	38	1
5632	S+	39	2
5632	S+	40	2
5632	S+	41	2
5632	S+	42	2
5632	S+	43	2
5632	S+	44	2
5632	S+	45	13
5632	S+	46	2
5632	S+	47	2
5632	S+	48	2
5632	S+	49	2
5632	S+	50	4
5632	S+	51	2
5632	S+	52	3
5632	S+	53	2
5632	S+	54	3
5632	S+	55	3
5632	S+	56	2
5632	S+	57	4
5632	S+	58	2
5632	S+	59	8
5632	S+	60	15
5632	S+	61	2
5632	S+	62	3
5632	S+	63	2
5632	S+	64	2
5632	S+	65	6
5632	S+	66	2
5632	S+	67	2
5632	S+	68	3
5632	S+	69	2
5632	S+	70	2
5632	S+	71	1
5632	S+	72	3
5632	S+	73	10
5632	S+	74	1
5632	S+	75	2
5632	S+	76	2
5632	S+	77	1
5556	S+	1	8
5556	S+	2	1
5556	S+	3	2
5556	S+	4	3
5556	S+	5	2
5556	S+	6	2
5556	S+	7	3
5556	S+	8	3
5556	S+	9	2
5556	S+	10	3
5556	S+	11	1
5556	S+	12	3
5556	S+	13	1
5556	S+	14	1
5556	S+	15	4
5556	S+	16	4
5556	S+	17	2
5556	S+	18	2
5556	S+	19	1
5556	S+	20	2
5556	S+	21	1
5556	S+	22	2
5556	S+	23	4
5556	S+	24	1
5556	S+	25	1
5556	S+	26	60
5556	S+	27	1
5556	S+	28	1
5556	S+	29	2
5556	S+	30	6
5556	S+	31	1
5556	S+	32	4
5556	S+	33	1
5556	S+	34	4
5556	S+	35	1
5556	S+	36	2
5556	S+	37	1
5556	S+	38	1
5556	S+	39	1
5556	S+	40	1
5556	S+	41	1
5556	S+	42	4
5556	S+	43	1
5556	S+	44	1
5556	S+	45	1
5556	S+	46	3
5556	S+	47	4
5556	S+	48	1
5556	S+	49	2
5556	S+	50	1
5556	S+	51	2
5556	S+	52	1
5556	S+	53	1
5556	S+	54	1
5556	S+	55	4
5556	S+	56	1
5556	S+	57	1
5556	S+	58	6
5556	S+	59	1
5556	S+	60	2
5556	S+	61	1
5590	S+	1	13
5590	S+	2	4
5590	S+	3	6
5590	S+	4	2
5590	S+	5	4
5590	S+	6	3
5590	S+	7	1
5590	S+	8	1
5590	S+	9	2
5590	S+	10	4
5590	S+	11	1
5590	S+	12	3
5590	S+	13	1
5590	S+	14	4
5590	S+	15	3
5590	S+	16	1
5590	S+	17	7
5590	S+	18	3
5590	S+	19	1
5590	S+	20	4
5590	S+	21	3
5590	S+	22	1
5590	S+	23	5
5590	S+	24	7
5590	S+	25	5
5590	S+	26	1
5590	S+	27	3
5590	S+	28	3
5590	S+	29	1
5590	S+	30	1
5590	S+	31	4
5590	S+	32	1
5590	S+	33	1
5590	S+	34	3
5590	S+	35	1
5590	S+	36	1
5590	S+	37	4
5590	S+	38	1
5590	S+	39	1
5590	S+	40	10
5590	S+	41	5
5590	S+	42	1
5590	S+	43	6
5590	S+	44	1
5590	S+	45	1
5590	S+	46	3
5590	S+	47	1
5590	S+	48	2
5590	S+	49	2
5590	S+	50	1
5590	S+	51	5
5590	S+	52	1
5590	S+	53	2
5590	S+	54	2
5590	S+	55	4
5590	S+	56	1
5590	S+	57	1
5590	S+	58	2
5590	S+	59	1
5590	S+	60	1
5590	S+	61	1
5590	S+	62	1
5590	S+	63	1
5590	S+	64	2
5590	S+	65	2
5590	S+	66	1
5590	S+	67	1
5590	S+	68	2
5590	S+	69	1
5765	S-	1	15
5765	S-	2	1
5765	S-	3	1
5765	S-	4	3
5765	S-	5	1
5765	S-	6	2
5765	S-	7	2
5765	S-	8	4
5765	S-	9	3
5765	S-	10	2
5765	S-	11	3
5765	S-	12	2
5765	S-	13	2
429	S-	1	1
429	S-	2	1
429	S-	3	4
429	S-	4	1
429	S-	5	4
429	S-	6	4
429	S-	7	1
429	S-	8	1
429	S-	9	1
429	S-	10	4
429	S-	11	1
429	S-	12	1
429	S-	13	1
429	S-	14	3
429	S-	15	1
429	S-	16	3
429	S-	17	1
429	S-	18	1
429	S-	19	1
429	S-	20	3
429	S-	21	1
429	S-	22	1
429	S-	23	1
429	S-	24	1
429	S-	25	1
429	S-	26	1
429	S-	27	1
429	S-	28	2
429	S-	29	3
429	S-	30	1
429	S-	31	1
429	S-	32	1
429	S-	33	1
429	S-	34	2
429	S-	35	2
429	S-	36	1
429	S-	37	1
429	S-	38	1
429	S-	39	3
429	S-	40	1
429	S-	41	1
429	S-	42	1
429	S-	43	1
429	S-	44	1
429	S-	45	1
429	S-	46	2
429	S-	47	1
429	S-	48	1
429	S-	49	1
429	S-	50	4
429	S-	51	1
429	S-	52	1
429	S-	53	1
429	S-	54	1
429	S-	55	1
5762	S-	1	2
5762	S-	2	2
5762	S-	3	4
5762	S-	4	2
5762	S-	5	5
5762	S-	6	2
5762	S-	7	3
5762	S-	8	2
5762	S-	9	11
5762	S-	10	1
5762	S-	11	4
5762	S-	12	4
5762	S-	13	1
5762	S-	14	1
5762	S-	15	3
5762	S-	16	1
5762	S-	17	2
5762	S-	18	4
5762	S-	19	2
5762	S-	20	8
5762	S-	21	1
5762	S-	22	4
5762	S-	23	6
5762	S-	24	1
5762	S-	25	2
5762	S-	26	7
5762	S-	27	4
5762	S-	28	1
5762	S-	29	4
5762	S-	30	2
5762	S-	31	1
5762	S-	32	1
5762	S-	33	1
5762	S-	34	10
5762	S-	35	9
5762	S-	36	1
5762	S-	37	4
5762	S-	38	1
5762	S-	39	6
5762	S-	40	1
5762	S-	41	2
5762	S-	42	1
5762	S-	43	1
5762	S-	44	4
5762	S-	45	1
5762	S-	46	2
5762	S-	47	3
5762	S-	48	1
5762	S-	49	3
5762	S-	50	1
5762	S-	51	2
5762	S-	52	1
5762	S-	53	1
5762	S-	54	2
5762	S-	55	3
5762	S-	56	1
5762	S-	57	1
5762	S-	58	1
5762	S-	59	2
5762	S-	60	2
5762	S-	61	1
5738	S-	1	3
5738	S-	2	6
5738	S-	3	5
5738	S-	4	6
5738	S-	5	5
5738	S-	6	7
5738	S-	7	2
5738	S-	8	2
5738	S-	9	11
5738	S-	10	6
5738	S-	11	8
5738	S-	12	2
5738	S-	13	4
5738	S-	14	3
5738	S-	15	6
5738	S-	16	5
5738	S-	17	3
5738	S-	18	7
5738	S-	19	2
5738	S-	20	4
5738	S-	21	2
5738	S-	22	4
5738	S-	23	4
5738	S-	24	6
5738	S-	25	3
5738	S-	26	4
5738	S-	27	2
5738	S-	28	4
5738	S-	29	4
5738	S-	30	2
5738	S-	31	5
5738	S-	32	2
5738	S-	33	5
5738	S-	34	4
5738	S-	35	2
5738	S-	36	3
5738	S-	37	2
5738	S-	38	2
5738	S-	39	4
5738	S-	40	2
5738	S-	41	3
5738	S-	42	5
5738	S-	43	2
5738	S-	44	7
5738	S-	45	2
5738	S-	46	5
5738	S-	47	3
5738	S-	48	5
5738	S-	49	2
5738	S-	50	2
5738	S-	51	2
5738	S-	52	4
5738	S-	53	2
5777	S-	1	1
5777	S-	2	2
5777	S-	3	2
5777	S-	4	1
5777	S-	5	3
5777	S-	6	3
5777	S-	7	1
5777	S-	8	1
5777	S-	9	1
5777	S-	10	1
5777	S-	11	1
5777	S-	12	1
5777	S-	13	1
5789	S-	1	1
5789	S-	2	2
5789	S-	3	1
5789	S-	4	2
5789	S-	5	1
5789	S-	6	2
5789	S-	7	1
5789	S-	8	3
5789	S-	9	2
5789	S-	10	2
5789	S-	11	2
5789	S-	12	3
5789	S-	13	2
5789	S-	14	2
5789	S-	15	1
5789	S-	16	1
5789	S-	17	1
5789	S-	18	2
5789	S-	19	3
5789	S-	20	2
5789	S-	21	2
5789	S-	22	1
5789	S-	23	1
5789	S-	24	3
5789	S-	25	2
5789	S-	26	2
5789	S-	27	1
5789	S-	28	1
5789	S-	29	1
5789	S-	30	1
5789	S-	31	2
5789	S-	32	1
5789	S-	33	3
5789	S-	34	2
5789	S-	35	1
5789	S-	36	3
5789	S-	37	2
5789	S-	38	2
5789	S-	39	1
5789	S-	40	2
5789	S-	41	2
5789	S-	42	1
5789	S-	43	1
5789	S-	44	1
5789	S-	45	1
5789	S-	46	1
5789	S-	47	1
5789	S-	48	2
5789	S-	49	1
5789	S-	50	1
5789	S-	51	1
5789	S-	52	1
5789	S-	53	1
